# Supplementary material for: Theoretical Analysis of Superior Photodegradation of Methylene Blue by Cerium Oxide/Reduced Graphene Oxide vs. Graphene
Source: Molecules. 2024 Aug 12;29(16):3821. doi: 10.3390/molecules29163821 (PMC11356922; doi:10.3390/molecules29163821)
Supplement: Supplementary file 1 [file molecules-29-03821-s001.zip]

Archive with 1 entries (1 files):
- molecules-3130686-supplementary.pdf
